# Supplementary material for: The Effects of Gluconacin on Bacterial Tomato Pathogens and Protection against Xanthomonas perforans, the Causal Agent of Bacterial Spot Disease
Source: Plants (Basel). 2023 Sep 8;12(18):3208. doi: 10.3390/plants12183208 (PMC10535834; doi:10.3390/plants12183208)
Supplement: Supplementary file 1 [file plants-12-03208-s001.zip]

Archive with 1 entries (1 files):
- plants-2531083-supplementary.pdf
